# Supplementary material for: Genetic diversity of enterotoxigenic Bacillus cereus strains in coriander in southwestern Mexico
Source: PeerJ. 2022 Jul 1;10:e13667. doi: 10.7717/peerj.13667 (PMC9252179; doi:10.7717/peerj.13667)
Supplement: Supplemental Information 1 [file peerj-10-13667-s001.xlsx]

## Sheet: Genes de virulencia 
Cepa	gyrB	hbl	nhe	cytK	ces	tasA	sipW	GTG
HB06	1	0	1	1	0	0	0	1
HB10	1	0	0	0	0	0	0	1
HB30	1	0	1	1	0	1	1	1
HB32	1	0	0	1	0	0	0	1
HB34	1	0	0	0	0	0	0	1
HB39	1	0	1	0	0	0	0	1
HB40	1	0	1	1	0	0	0	1
HB41	1	0	0	1	0	0	0	1
HB472	1	0	1	1	0	0	0	1
HB50	1	0	1	1	0	0	0	1
HB57	1	0	1	1	0	1	0	1
HB572	1	0	1	1	0	0	0	1
HB58	1	0	1	1	0	0	0	1
HB582	1	0	1	1	0	0	0	1
HB583	1	0	1	1	0	0	0	1
HB64	1	0	1	1	0	0	0	1
HB642	1	0	1	1	0	0	0	1

## Sheet: Amilasa
Strains	Amylase	Protease	Psicrophilic
HB10	0	0	1
HB30	1	0	2
HB32	0	0	1
HB34	0	0	3
HB39	0	1	2
HB40	0	0	3
HB41	0	0	3
HB472	0	0	3
HB50	0	1	3
HB57	0	0	1
HB572	0	1	1
HB58	1	1	3
HB582	0	1	2
HB583	0	1	0
HB6	1	0	3
HB64	0	1	0
HB642	0	1	1

## Sheet: biofilm
Strains	Crystal violet 1(biofilm)	Crystal violet 2(biofilm)	UFC spores 1	UFC spores 2	Log UFC Spores 1	Log UFC Spores 2	Log UFC Total 1	Log UFC Total 2	%esporas 1	%esporas 2		Crystal violet	Abs 595 nm
HB06	0.261	0.319	10000000	40000000	7	7.60206	8.96825	9.16933	78.0531	82.9075
HB10	0.354	0.279	30000000	40000000	7.47712	7.60206	9.25699	9.04114	80.7727	84.083
HB30	0.323	0.317	18000000	10000000	7.25527	7	9.18029	9.16375	79.031	76.388
HB32	0.346	0.322	60000000	60000000	7.77815	7.77815	9.17758	9.23845	84.7517	84.1932
HB34	0.352	0.317	10000000	10000000	7	7	9.16375	9.2615	76.388	75.5817
HB39	0.219	0.275	40000000	20000000	7.60206	7.30103	8.72687	9.02597	87.111	80.8891
HB40	0.378	0.312	190000000	190000000	8.27875	8.27875	9.30826	9.14946	88.9398	90.4835
HB41	0.316	0.231	140000000	1100000000	8.14613	9.04139	9.16093	8.81051	88.9225	102.621
HB47B	0.372	0.308	10000000	20000000	7	7.30103	9.296	9.13768	75.3012	79.9003
HB50	0.354	0.335	120000000	110000000	8.07918	8.04139	9.25699	9.21161	87.2766	87.2963
HB57	0.309	0.307	70000000	70000000	7.8451	7.8451	9.14065	9.13468	85.8264	85.8825
HB57B	0.278	0.332	20000000	20000000	7.30103	7.30103	9.0374	9.20399	80.7868	79.3246
HB58	0.347	0.33	30000000	90000000	7.47712	7.95424	9.24081	9.19883	80.9141	86.4701
HB58B	0.294	0.34	60000000	140000000	7.77815	8.14613	9.09374	9.22402	85.533	88.3143
HB58C	0.28	0.322	30000000	30000000	7.47712	7.47712	9.27693	9.17758	80.5991	81.4716
HB64	0.363	0.328	40000000	70000000	7.60206	7.8451	8.95934	9.04485	84.8506	86.7355
HB64B	0.343	0.259	40000000	20000000	7.60206	7.30103	9.22888	9.20399	82.3725	79.3246
